# Supplementary material for: Degradation of Polymer-Drug Conjugate Nanoparticles Based on Lactic and Itaconic Acid
Source: Int J Mol Sci. 2022 Nov 21;23(22):14461. doi: 10.3390/ijms232214461 (PMC9699510; doi:10.3390/ijms232214461)
Supplement: Supplementary file 1 [file ijms-23-14461-s001.zip]

Archive with 1 entries (1 files):
- ijms-2000358-supplementary.pdf
